# Supplementary material for: Endothelin-1 as a Biomarker of Idiopathic Pulmonary Fibrosis and Interstitial Lung Disease Associated with Autoimmune Diseases
Source: Int J Mol Sci. 2023 Jan 9;24(2):1275. doi: 10.3390/ijms24021275 (PMC9862125; doi:10.3390/ijms24021275)
Supplement: Supplementary file 1 [file ijms-24-01275-s001.zip]

Archive with 1 entries (1 files):
- ijms-2083135-supplementary.pdf
